# Supplementary material for: Photocatalytic Removal of Metronidazole Antibiotics from Water Using Novel Ag-N-SnO2 Nanohybrid Material
Source: Toxics. 2024 Jan 2;12(1):36. doi: 10.3390/toxics12010036 (PMC10820245; doi:10.3390/toxics12010036)
Supplement: Supplementary file 1 [file toxics-12-00036-s001.zip]

Archive with 1 entries (1 files):
- toxics-2746396-supplementary.pdf
